# Supplementary material for: Serum Predose Metabolic Profiling for Prediction of Rosuvastatin Pharmacokinetic Parameters in Healthy Volunteers
Source: Front Pharmacol. 2021 Nov 12;12:752960. doi: 10.3389/fphar.2021.752960 (PMC8633954; doi:10.3389/fphar.2021.752960)
Supplement: Supplementary file 1 [file Table2.XLSX]

## Sheet: Planilha1
Features and coeficient values for Positive acquisition mode
	Cmax			AUC
	Feature	Coefficient value		Feature	Coefficient value
	0.28_346.8724m/z	0.362413		0.28_114.4791m/z	0.891534
	0.28_443.3742n	0.378841		0.28_126.4887m/z	-0.874583
	0.28_719.7743m/z	0.587028		0.28_179.5379m/z	-1.17847
	0.30_1231.7143m/z	0.417095		0.28_346.8724m/z	1.3781
	0.30_1301.7099m/z	0.426017		0.28_477.3451n	1.17104
	0.31_831.8329m/z	-0.480286		0.28_627.8237n	1.32943
	0.33_160.1336m/z	-0.299205		0.28_637.8217m/z	-1.06333
	0.33_197.0644n	-0.266424		0.28_682.2937m/z	0.919701
	0.33_301.1765m/z	-0.261362		0.28_719.7743m/z	1.15885
	0.36_260.8282m/z	0.39646		0.28_86.9649m/z	-0.856146
	0.38_372.7375m/z	0.427728		0.30_1231.7143m/z	1.96302
	0.59_98.9846m/z	0.287231		0.30_1301.7099m/z	1.68609
	3.26_916.5829m/z	0.676027		0.30_1428.6891n	0.902866
	3.90_612.6017m/z	-0.230058		0.30_742.3365m/z	-1.14116
	3.94_686.1865m/z	0.65232		0.30_849.7965m/z	0.870532
	4.24_302.1062m/z	-0.882968		0.30_948.8068m/z	0.925507
	4.79_831.2448m/z	-0.338829		0.31_1456.1660n	0.868357
	5.19_471.1792m/z	-0.360047		0.31_1617.6467n	-0.918869
	5.51_354.2568n	-0.312267		0.33_1319.8557n	-0.843655
	5.67_340.0240m/z	-0.374792		0.33_139.0615n	-0.953643
	5.78_286.1447m/z	0.634125		0.33_160.1336m/z	-2.5275
	5.86_181.1017m/z	-0.784487		0.33_197.0644n	-1.52239
	6.18_394.0711m/z	0.39275		0.33_301.1765m/z	-1.06077
	6.85_764.4854m/z	-0.259364		0.35_283.9554m/z	1.00832
	7.54_943.1109m/z	-0.347464		0.35_409.0581m/z	-1.55845
	9.65_390.3364m/z	0.544838		0.36_227.8795n	-1.6917
	9.74_684.4726m/z	0.428716		0.36_260.8282m/z	1.66911
				0.36_340.9917m/z	0.842035
				0.38_372.7375m/z	1.14942
				0.38_97.0286m/z	-0.837717
				0.68_298.0960m/z	-1.26596
				1.55_875.9923m/z	-1.29937
				10.64_371.2652m/z	-0.995442
				3.26_916.5829m/z	4.33298
				3.64_763.0567m/z	0.811151
				3.67_650.3491m/z	0.921986
				3.90_612.6017m/z	-1.59541
				3.94_686.1865m/z	3.72223
				3.94_686.3539m/z	1.38779
				4.24_302.1062m/z	-1.1276
				4.51_595.3487m/z	1.47992
				4.79_831.2448m/z	-0.952522
				4.79_831.4451m/z	-1.15251
				4.81_838.2404m/z	2.0031
				4.91_553.6417m/z	-0.988603
				5.00_100.5322m/z	1.3397
				5.19_471.1792m/z	-1.22168
				5.40_479.5255m/z	1.81178
				5.49_260.1686m/z	-1.07512
				5.51_354.2568n	-1.55488
				5.67_340.0240m/z	-1.43163
				5.78_286.1447m/z	1.7468
				5.86_181.1017m/z	-3.36361
				6.18_394.0711m/z	2.3924
				6.58_1145.6193n	-0.997456
				6.58_520.7506m/z	-1.2842
				6.85_291.0365n	0.812485
				6.85_764.4854m/z	-1.64889
				6.85_949.5388n	-0.998194
				6.99_534.3450m/z	-0.816982
				7.36_452.3121m/z	1.04659
				7.54_1310.9618m/z	-0.847764
				7.54_318.6677m/z	0.96803
				7.54_913.6899m/z	-0.870625
				7.80_435.3932m/z	1.24298
				8.01_329.3160m/z	0.81364
				8.72_603.9177m/z	1.43611
				9.65_390.3364m/z	0.862527
				9.74_684.4726m/z	1.32262
