# Supplementary material for: Serum Predose Metabolic Profiling for Prediction of Rosuvastatin Pharmacokinetic Parameters in Healthy Volunteers
Source: Front Pharmacol. 2021 Nov 12;12:752960. doi: 10.3389/fphar.2021.752960 (PMC8633954; doi:10.3389/fphar.2021.752960)
Supplement: Supplementary file 2 [file Table3.XLSX]

## Sheet: Planilha1
Features and coeficient values for Negative acquisition mode
	AUC			CMAX
	Feature	Coefficient value		Feature	Coefficient value
	0.28_450.8417m/z	1.11465		0.30_1465.7052n	-1.04461
	0.30_1018.3095n	-1.73191		0.31_830.7578m/z	-0.403142
	0.30_1190.7420m/z	1.44731		0.33_1145.3529n	0.558667
	0.30_1240.7601n	-1.186		0.33_180.0628n	-0.904344
	0.30_1465.7052n	-3.17519		0.36_1158.2420m/z	0.456091
	0.31_830.7578m/z	-1.31208		0.59_1324.1734m/z	-0.500448
	0.33_1039.4110m/z	1.23462		4.31_439.1598m/z	-0.689757
	0.33_1145.3529n	1.69538		5.86_255.1020m/z	-0.502364
	0.33_180.0628n	-2.27959		6.57_1563.9456n	-0.428878
	0.36_1158.2420m/z	1.81693		6.62_714.2583m/z	-0.433829
	0.36_215.0324m/z	-1.41682		6.69_606.2142n	-0.399642
	0.36_217.0297m/z	-2.00026		6.73_1534.0014m/z	-0.748775
	0.45_577.0197n	-1.34108		6.88_1468.9561m/z	0.416172
	0.53_1152.0621n	-1.13354		6.97_222.9378m/z	0.686748
	0.53_1178.0931n	-1.25161		7.15_1273.9369n	-0.505739
	0.58_1191.1731m/z	-1.64945		7.19_1256.9127m/z	-0.527846
	0.59_1324.1734m/z	-1.83757		7.75_1516.1052m/z	-0.409592
	0.66_1377.3429n	-2.12527
	0.84_1134.8463m/z	-1.10553
	0.86_1475.4051m/z	1.20367
	10.22_529.4246m/z	1.14685
	10.48_1612.1445m/z	-1.34028
	4.31_439.1598m/z	-2.00827
	5.67_596.3561n	1.28199
	5.68_716.2648m/z	1.62377
	5.86_255.1020m/z	-2.0896
	6.20_446.2288m/z	1.71226
	6.45_403.2840m/z	1.60324
	6.45_447.2739m/z	2.12412
	6.55_1393.8832m/z	1.06476
	6.57_1563.9456n	-2.51973
	6.60_796.4764m/z	1.34446
	6.62_1231.5915m/z	-1.41805
	6.62_714.2583m/z	-2.3085
	6.64_1334.8857m/z	-2.13427
	6.69_606.2142n	-2.23186
	6.73_1242.8965m/z	-1.09637
	6.73_1534.0014m/z	-2.21188
	6.73_690.2600m/z	1.65939
	6.86_1547.9838m/z	1.55167
	6.88_1468.9561m/z	1.48725
	6.94_220.9406m/z	1.85936
	6.97_222.9378m/z	2.81677
	7.03_1546.0585n	-1.30615
	7.19_1256.9127m/z	-2.25857
	7.57_1317.9601n	-1.26642
	7.71_836.4973n	-1.11495
	7.75_1516.1052m/z	-1.24853
	8.31_329.2476m/z	1.12355
