# Supplementary material for: Serum Predose Metabolic Profiling for Prediction of Rosuvastatin Pharmacokinetic Parameters in Healthy Volunteers
Source: Front Pharmacol. 2021 Nov 12;12:752960. doi: 10.3389/fphar.2021.752960 (PMC8633954; doi:10.3389/fphar.2021.752960)
Supplement: Supplementary file 4 [file Table1.XLSX]

## Sheet: PT_BR
		count	mean	std	min	0.25	0.5	0.75	max
	Cmax	40	18.672	10.1054	6.628	12.3198	16.1685	21.4913	54.118
	AUClast	40	151.075	74.4555	73.592	99.6907	137.058	183.286	483.403
	Pressao_sistolica	40	114.925	10.9366	100	110	110	120	136
	Pressao_diastolica	40	75.1	6.31969	60	70	80	80	86
	Frequencia_Cardiaca	40	65.575	8.24897	51	60	66	69.25	90
	Temperatura	40	36.2125	0.459759	35.5	35.8	36.2	36.6	36.9
	ALTURA	40	1.6725	0.09083	1.51	1.59	1.665	1.7525	1.84
	PESO	40	72.7875	10.4978	55	64.5	70.5	80.25	95
	IMC	40	26	2.90022	18.5	24.35	26	28.475	29.9
	IDADE	40	32.075	7.67743	18	27.75	32.5	38	49
	Colesterol_Total	40	179.175	24.4875	123	165.5	182	201	213
	Triglicerides	40	93.025	43.9256	39	57.25	76.5	119.25	194
	Ureia	40	26.1325	5.63621	15.3	22.825	26.95	28.85	41.9
	Creatinina	40	0.7125	0.163593	0.4	0.6	0.7	0.8	1.1
	Glicose_em_Jejum	40	94.0175	6.54154	73.6	90.2	92.15	99.625	107.4
	acido_urico	40	4.8625	1.27374	2.8	3.85	4.85	5.75	7.6
	TGO_AST	40	20	4.4376	13	17	19	22	31
	TGP_ALT	40	19.35	8.15098	8	12	18	24.75	37
	Bilirrubina_Total	40	0.445	0.293642	0.16	0.2675	0.385	0.485	1.72
	Bilirrubina_Direta	40	0.18225	0.07921	0.09	0.1275	0.165	0.21	0.46
	Bilirrubina_Indireta	40	0.26275	0.218491	0.06	0.145	0.22	0.28	1.26
	Fosfatase_Alcalina	40	66.775	14.1231	29	57.75	66	76	92
	ProteIna_Total	40	7.3275	0.341931	6.6	7.075	7.4	7.6	8.1
	Albumina	40	4.65	0.223033	4.3	4.5	4.6	4.7	5.2
	Hemoglobina	40	14.9575	1.31322	12.5	13.9	14.7	15.9	17.8
	Hemacias	40	5.05675	0.379233	4.21	4.83	5.045	5.265	5.68
	Hematocrito	40	44.8	3.5086	37.9	42.55	44.75	47.55	51.4
	VCM	40	88.625	3.71199	81	86	89	90	98
	HCM	40	29.595	1.68598	25.9	28.425	29.7	30.7	33.8
	CHCM	40	33.3725	0.641308	32.2	32.9	33.35	33.9	34.6
	RDW	40	14.03	0.987148	12.3	13.4	13.85	14.45	17.3
	Leucocitos	40	6585	1453.12	4200	5575	6600	7800	10100
	Segmentados	40	3474.6	1041.78	1978	2618	3380.5	4045.5	5858
	Eosinofilos	40	185.175	97.6091	50	133.5	165.5	206.25	630
	Linfocitos	40	2491.45	536.518	1680	2055	2514	2905.75	3696
	Monocitos	40	433.775	121.269	210	351.5	414	498.75	774
	Plaquetas	40	267650	57116.9	171000	228500	260500	304250	417000
	Anti_HBc	40	0.08075	0.031735	0.03	0.05	0.07	0.11	0.16
	Anti_HCV	40	0.06425	0.062178	0.03	0.04	0.05	0.0625	0.43
	Anti_HIV	40	0.116	0.034029	0.06	0.09	0.115	0.14	0.19
	HBsAg	40	0.202	0.029544	0.14	0.1875	0.2	0.22	0.28
	Densidade	40	1020.62	5.90388	1005	1020	1020	1025	1030
	Leucocitos_campo	40	1.95	0.932325	1	1	2	2.25	4
	Hemacias_campo	40	1.375	0.806623	1	1	1	1	4
	pH	40	5.625	0.774183	5	5	5	6	7

## Sheet: ENG
														TGO_AST	Glutamic-oxaloacetic transaminase
														TGP_ALT	Alanine aminotransferase
			Gender	count										MCV	Mean corpuscular volume
			Male	20										MCH	Mean corpuscular hemoglobin
			Female	20										MCHC	Mean corpuscular hemoglobin concentration
														RDW	Red cell distribution width
				unit	count	mean	std	min	0.25	0.5	0.75	max
			Systolic pressure	mmHg	40	114.925	10.9366	100	110	110	120	136
			Diastolic pressure	mmHg	40	75.1	6.31969	60	70	80	80	86
			Heart rate	bpm	40	65.575	8.24897	51	60	66	69.25	90
			Body temperature	°C	40	36.2125	0.459759	35.5	35.8	36.2	36.6	36.9
			Height	m	40	1.6725	0.09083	1.51	1.59	1.665	1.7525	1.84
			Weight	kg	40	72.7875	10.4978	55	64.5	70.5	80.25	95
			Body Mass Index	N/A	40	26	2.90022	18.5	24.35	26	28.475	29.9
			Age	years	40	32.075	7.67743	18	27.75	32.5	38	49
			Total cholesterol	mg/dL	40	179.175	24.4875	123	165.5	182	201	213
			Triglycerides	mg/dL	40	93.025	43.9256	39	57.25	76.5	119.25	194
			Urea	mg/dL	40	26.1325	5.63621	15.3	22.825	26.95	28.85	41.9
			Creatinine	mg/dL	40	0.7125	0.163593	0.4	0.6	0.7	0.8	1.1
			Fasting glucose	mg/dL	40	94.0175	6.54154	73.6	90.2	92.15	99.625	107.4
			Uric acid	mg/dL	40	4.8625	1.27374	2.8	3.85	4.85	5.75	7.6
			TGO_AST	U/L	40	20	4.4376	13	17	19	22	31
			TGP_ALT	U/L	40	19.35	8.15098	8	12	18	24.75	37
			Total bilirubin	mg/dL	40	0.445	0.293642	0.16	0.2675	0.385	0.485	1.72
			Direct bilirubin	mg/dL	40	0.18225	0.07921	0.09	0.1275	0.165	0.21	0.46
			Indirect bilirubin	mg/dL	40	0.26275	0.218491	0.06	0.145	0.22	0.28	1.26
			Alkaline phosphatase	U/L	40	66.775	14.1231	29	57.75	66	76	92
			Total protein	g/dL	40	7.3275	0.341931	6.6	7.075	7.4	7.6	8.1
			Albumin	g/dL	40	4.65	0.223033	4.3	4.5	4.6	4.7	5.2
			Hemoglobin	g/dL	40	14.9575	1.31322	12.5	13.9	14.7	15.9	17.8
			Red blood cells	g/dL	40	5.05675	0.379233	4.21	4.83	5.045	5.265	5.68
			Hematocrit	%	40	44.8	3.5086	37.9	42.55	44.75	47.55	51.4
			MCV	fL/cell	40	88.625	3.71199	81	86	89	90	98
			MCH	pg/cell	40	29.595	1.68598	25.9	28.425	29.7	30.7	33.8
			MCHC	g/dL	40	33.3725	0.641308	32.2	32.9	33.35	33.9	34.6
			RDW	%	40	14.03	0.987148	12.3	13.4	13.85	14.45	17.3
			Leukocytes	mm3	40	6585	1453.12	4200	5575	6600	7800	10100
			Segmented neutrophils	mm3	40	3474.6	1041.78	1978	2618	3380.5	4045.5	5858
			Eosinophils	mm3	40	185.175	97.6091	50	133.5	165.5	206.25	630
			Lymphocites	mm3	40	2491.45	536.518	1680	2055	2514	2905.75	3696
			Monocytes	mm3	40	433.775	121.269	210	351.5	414	498.75	774
			Platelets	mm3	40	267650	57116.9	171000	228500	260500	304250	417000
			Anti HBc	s/co	40	0.08075	0.031735	0.03	0.05	0.07	0.11	0.16
			Anti HCV	s/co	40	0.06425	0.062178	0.03	0.04	0.05	0.0625	0.43
			Anti HIV	s/co	40	0.116	0.034029	0.06	0.09	0.115	0.14	0.19
			HBsAg	s/co	40	0.202	0.029544	0.14	0.1875	0.2	0.22	0.28
			Density		40	1020.62	5.90388	1005	1020	1020	1025	1030
			Leukocytes per field	wbc/hpf	40	1.95	0.932325	1	1	2	2.25	4
			Red blood cells per field	rbc/hpf	40	1.375	0.806623	1	1	1	1	4
			pH		40	5.625	0.774183	5	5	5	6	7
